# Supplementary material for: Molecular Landscape of the Coagulome of Oral Squamous Cell Carcinoma
Source: Cancers (Basel). 2022 Jan 17;14(2):460. doi: 10.3390/cancers14020460 (PMC8773794; doi:10.3390/cancers14020460)
Supplement: Supplementary file 1 [file cancers-14-00460-s001.zip]

Archive with 1 entries (1 files):
- cancers-1537175-supplementary.pdf
